# Supplementary material for: Distribution of corneal spherical aberration in a Tanzanian population
Source: PLoS One. 2019 Sep 12;14(9):e0222297. doi: 10.1371/journal.pone.0222297 (PMC6742233; doi:10.1371/journal.pone.0222297)
Supplement: S1 Dataset — (XLSX) [file pone.0222297.s001.xlsx]

## Sheet: All data
ID	Age (years)	Sex	Uncorrected visual acuity (logMAR)	Best corrected visual acuity (logMAR)	Corneal curvature radius (mm)	Corneal astigmatism (diopter)	Axial length (mm)	Anterior chamber depth (mm)	Corneal third-order aberration (μm)	Corneal forth-order aberration (μm)	Corneal C40 (Spherical aberration) (μm)	Corneal total higher-order aberration (μm)
1	65	M	1	0.30103	7.89	0.25	23.49	3.17	0.482039	0.14948	0.0663913	0.513853
2	63	M	0.522879	0.0457575	7.58	0.5	22.85	3.16	0.434564	0.248472	0.242256	0.503714
3	73	M	1.09691	0.39794	7.73	1.5	22.88	2.76	0.397687	0.400489	0.355336	0.577936
4	63	M	0.69897	0.39794	7.64	0.5	24.1	3.12	0.226856	0.206881	0.194313	0.313069
5	56	F	0.69897	0.221849	7.37	0.5	24.25	3.39	0.857432	0.238221	0.0703103	0.919101
6	57	M	0.221849	0.221849	7.86	0.75	23.38	2.89	0.536266	0.260007	0.193264	0.6107
7	70	F	0.69897	0.30103	7.95	1.5			0.653649	0.248585	0.179236	0.703623
8	72	F	1	0.69897	7.6	0.25	23.21	2.83	1.0544	0.425772	-0.00391733	1.15425
9	65	M	0.823909	0.69897	8.12	0.75	23.92	2.83	0.694524	0.24523	0.237142	0.743441
10	55	F	0.522879	0.522879	7.78	0.25	23.81	3.27	0.473936	0.190135	0.181161	0.512624
11	60	M	-0.176091	-0.176091	7.68	0.25	23.71	3.49	0.252524	0.185815	0.177091	0.316225
12	65	F	1.39794	0.30103	7.77	0.5	24.32	3.14	0.471621	0.275297	0.239709	0.552659
13	52	M	0.09691	0	8.09	1	23.59		0.873661	0.468931	0.0691247	1.03791
14	64	M	0.09691	0.0457575	8.05	0.75	24.22	2.95	0.479204	0.258902	0.200319	0.564328
15	79	M	0.823909	0.69897	7.69	2.25	23.14	3.15	1.16043	0.334226	0.302302	1.21156
16	50	F	0.221849	0.221849	7.72	0	22.58	3.18	0.483417	0.122138	0.101597	0.502649
17	50	F	0.30103	0.221849	7.58	0.75	23.41	3.26	0.355766	0.327884	0.286857	0.491719
18	56	F	0.69897	0.522879	7.74	1.75	22.86	2.78	1.12472	0.301418	0.0481203	1.19892
19	50	M	0.39794	0.09691	8.02	0.5	23.91	2.56	0.394151	0.198289	0.142218	0.45265
20	65	F	0.30103	0.221849	7.43	1.25	20.84	2.18	0.899664	0.181439	-0.0639957	0.959024
21	69	F	1	0.39794	7.97	1.25	25.89	3.35	0.302088	0.0878967	0.079707	0.326171
22	64	M	0.30103	0.221849	8.01	1.25	24.72	3.44	0.463689	0.14571	0.0941753	0.499338
23	74	M	0.30103	0.221849	7.76	0.5	24.25	2.9	0.474278	0.204229	0.0437973	0.524969
24	50	M	-0.176091	-0.176091	7.54	0.25	22.35	3.06	0.367679	0.232276	0.204049	0.437687
25	54	M	0.09691	0	7.76	0.5	23.26	3.37	0.394347	0.126587	0.105975	0.420987
26	50	F	0.522879	0.221849	7.48	0.25	21.45	2.67	0.367818	0.165624	0.149136	0.40605
27	55	F	-0.176091	-0.176091	7.5	0.5	22.4	3.43	0.773942	0.37352	0.223192	0.898518
28	70	F	0.823909	0.823909	7.84	1.5	22.93	2.91	1.43383	0.669118	0.17091	1.62248
29	44	M	0.0457575	0.0457575	8.04	0.5	23.67	3.49	0.319036	0.179251	0.166059	0.373292
30	55	M	0.30103	0.30103	7.66	1.25	22.81	3.69	0.303306	0.240242	0.234995	0.388636
31	52	M	0.09691	0	7.44	0.25	22.27	3.12	0.47221	0.362586	0.339867	0.59769
32	74	M	0.823909	0.221849	7.3	3.75	22.59	2.8	0.589435	0.231091	0.127284	0.64662
33	64	F	0.39794	0	7.12	0.75	21.52		0.875319	0.462499	0.139368	1.03393
34	54	F	0.154902	0.0457575	7.58	0.75	24.05	3.08	0.434986	0.202765	0.15809	0.491053
35	57	M	-0.176091	-0.176091	7.75	0.5	23.55	3.13	0.370889	0.206101	0.191497	0.429839
36	72	M	0.39794	0.30103	7.57	0.75	23.7	3.07	0.629164	0.155574	0.0253783	0.650994
37	63	M	0.39794	0	7.87	0.75	23.47	3.26	0.424517	0.262765	0.183154	0.51131
38	50	M	-0.0791812	-0.176091	7.4	0.25	22.23	3.13	0.511494	0.169725	0.149597	0.55593
39	64	M	1.09691	0.39794	7.63	1.5	23.31	2.7	0.555123	0.165972	-0.0768893	0.599176
40	54	M	0.09691	-0.176091	7.58	0.5	22.72	2.8	0.615014	0.121644	0.112005	0.64811
41	79	F	0.30103	0.30103	7.58	1	22.76	3.21	0.537172	0.32946	0.314539	0.632447
42	50	M	-0.0791812	-0.0791812	7.87	0.75	23.62	3.42	0.258433	0.211006	0.200343	0.341225
43	50	F	0.823909	0.823909	7.73	1	22.82	3.45	0.177583	0.226937	0.209306	0.295609
44	50	F	0.0457575	-0.0791812	8.01	0.75	23.37	2.9	0.345041	0.19586	0.150789	0.423435
45	64	M	0.39794	0.39794	7.75	0.75			0.588472	0.196226	0.073701	0.632427
46	40	F	0.154902	0.09691	7.73	0.5	22.76	3.67	0.390289	0.238592	0.227449	0.459113
47	46	F	0.0457575	-0.0791812	7.86	0.5	23.53	3.57	0.258457	0.200775	0.178396	0.333805
48	72	M	0.823909	0.823909	7.61	1.25	23.05	3.06	0.609271	0.1894	0.174703	0.643577
49	62	M	0.39794	0.09691	7.75	0.75	22.82	3.18	0.493696	0.252289	0.240264	0.59634
50	40	F	0	0	7.94	0	22.63	3.5	0.140586	0.21118	0.191516	0.255805
51	40	F	1.22185	1	7.37	0.75	21.74	3.55	1.07314	0.605923	0.117389	1.25788
52	55	F	0.69897	-0.0791812	7.79	0.75	25.19		0.291454	0.210421	0.1953	0.361212
53	42	M	0.221849	0.0457575	7.37	0.5	24.08		0.215962	0.242705	0.235436	0.334368
54	62	M	0.09691	-0.0791812	7.09	0.5	22.31	3.05	0.865992	0.321226	-0.019325	0.967514
55	40	M	-0.176091	-0.176091	8.25	0.75	24.76	3.73	0.412751	0.212155	0.209239	0.467515
56	59	F	1	0.154902	7.63	1	22.55	3.1	0.540505	0.386957	0.234633	0.687399
57	50	M	0.221849	0.221849	7.48	0.5	22.43	3.73	0.83303	0.253867	0.234352	0.885499
58	57	M	0.154902	0.154902	7.72	0.75	22.58	2.43	0.578194	0.307451	0.2567	0.656201
59	60	M	-0.176091	-0.176091	7.87	0.25	23.54	3.18	0.194923	0.187644	0.184681	0.271972
60	45	M	0.69897	0.221849	7.73	1.75	21.79	3.17	0.486173	0.212096	0.163143	0.538397
61	65	M	0.522879	0.39794	7.74	2	23.46		0.918711	0.450606	-0.05637	1.0561
62	40	M	-0.0791812	-0.176091	7.76	0.5	23.63	3.91	0.306947	0.249108	0.247163	0.395931
63	64	F	0.0457575	0	7.56	0.75	23.14	3.27	0.295893	0.174147	0.120384	0.396615
64	67	M	0.39794	-0.0791812	7.74	0.75	23.19	3.1	0.617301	0.196397	0.17424	0.654762
65	64	F	0.39794	0.09691	7.68	0.5	22.93	3.19	0.55532	0.207861	0.071249	0.610707
66	91	F	0.823909	0.39794	7.17	1.75	22.02	2.5	0.663144	0.27166	0.254809	0.721653
67	62	F	0.221849	0	7.66	0.5	22.44	2.51	0.647732	0.0964233	0.054041	0.6595
68	47	F	0.154902	-0.176091	7.74	0.75	22.31	2.65	0.455813	0.168239	0.157998	0.487626
69	62	F	0.39794	0.39794	7.29	2.75	23.39	3.2	0.860194	0.532597	0.322951	1.04496
70	63	F	0.154902	0.154902	7.79	0.75	23.41	2.96	0.378776	0.260171	0.251534	0.471017
71	65	M	0.69897	0.69897	7.54	1.25	22.51	2.89	0.647068	0.32597	0.31845	0.73699
72	50	M	-0.176091	-0.176091	7.41	0.75	22.36	3.54	0.364186	0.269257	0.268746	0.456287
73	59	M	0.823909	0.30103	7.69	0.75	22.94	3.22	0.477333	0.239161	0.180863	0.54516
74	47	M	0	-0.176091	7.75	0.5	23.94	3.71	0.431801	0.190184	0.174717	0.475651
75	57	M	0	-0.0791812	7.76	0.25	23.14	3.1	0.253125	0.179736	0.159972	0.316297
76	60	M	0.69897	0.09691	8	0.75	24.79	3.55	0.618595	0.274823	0.268503	0.677973
77	60	F	0.823909	0.823909	7.81	1	23.82	3.17	0.383044	0.0516021	0.047599	0.393187
78	54	M	0.221849	0.154902	8.35	0.5	24.29	3.09	0.41376	0.115698	0.109395	0.434158
79	54	F	-0.0791812	-0.0791812	7.45	0.5	22.9	3.31	0.484422	0.271975	0.25294	0.566189
80	60	F	0.09691	-0.0791812	7.31	0.25			0.408577	0.253533	0.244949	0.485453
81	46	M	0	0	7.93	0.75	22.98	3.16	0.406736	0.257859	0.238149	0.485693
82	56	F	0.154902	0.154902	7.8	0.5	23.29	3.07	0.444471	0.427494	0.395982	0.619626
83	64	M	0.69897	-0.0791812	7.55	0.5	23.47	2.86	0.425016	0.274541	0.176266	0.51634
84	60	M	0.221849	0	8.06	0.75	23.74	3.16	0.665886	0.195697	0.174024	0.699282
85	55	F	0.30103	0.09691	7.67	0.5	22.24	3.13	0.312058	0.294009	0.270731	0.432994
86	50	F	0.522879	0.09691	7.46	0.75	23.06	3.24	0.601526	0.217748	-0.092186	0.660003
87	55	F	0.69897	0.30103	7.73	1	22.36	2.9	0.551801	0.293799	0.284286	0.631398
88	60	M	1.09691	0.522879	7.5	1.5	22.71	3.26	0.390837	0.304588	0.243902	0.506767
89	55	M	0.0457575	0	7.83	0.75	23.68	2.96	0.49677	0.572122	0.18782	0.817811
90	43	M	-0.0791812	-0.176091	7.39	0.75	24.22	3.69	0.160418	0.273381	0.267198	0.326942
91	47	F	0.522879	0.39794	8.46	0.25	25.13	3.51	0.38189	0.130051	0.112157	0.410187
92	65	F	1.69897	0.39794	7.66	0.75	23.11	2.46	0.613713	0.241221	0.196543	0.665671
93	59	M	-0.176091	-0.176091	7.87	0.5	23.61	2.93	0.245026	0.217977	0.200261	0.331125
94	47	M	-0.176091	-0.176091	7.73	0.25	23.5	3.34	0.480005	0.136543	0.0561613	0.528854
95	85	M	0.522879	0.522879	7.98	0.75	23.44	3.07	0.625259	0.151044	0.109228	0.647747
96	58	F	0.69897	0.39794	7.48	3.5	22.69		0.361935	0.315686	0.283237	0.502326
97	58	F	-0.176091	-0.176091	7.82	1	22.9	3.07	0.548964	0.22211	0.206285	0.600166
98	53	M	0.0457575	0	7.73	0.75	23.02		0.447971	0.261156	0.209884	0.542228
99	71	M	0.823909	0.823909	7.94	2.25	23.83	3.09	0.694006	0.271712	0.248693	0.753813
100	50	M	0.823909	0.09691	7.66	0.5			0.393738	0.301322	0.282429	0.501752
101	47	F	0.221849	-0.0791812	7.48	0.75	22.42	3.37	0.435378	0.276463	0.253058	0.518712
102	72	F	0.69897	0.522879	7.64	0.5	21.75	2.17	0.545232	0.376977	0.335654	0.66879
103	52	M	-0.0791812	-0.0791812	7.54	0	22.89	2.89	0.427629	0.362231	0.298994	0.562589
104	48	F	-0.0791812	-0.0791812	7.22	1	20.54	2.3	0.576533	0.142114	0.0932017	0.605214
105	50	F	0	0	7.19	0.5	21.33	2.82	0.450966	0.243528	0.237453	0.515202
106	51	F	0.522879	0.30103	7.91	0.75	23.12	2.77	0.626595	0.185528	0.164721	0.669506
107	57	F	0.09691	-0.0791812	7.22	0.5	22.02	3.07	0.489728	0.39851	0.389774	0.634846
108	60	M	0.39794	0	7.3	3.25	22.5	3.07	0.552302	0.226477	0.214608	0.59931
109	55	M	-0.176091	-0.176091	7.51	0.5	22.8	3.27	0.292137	0.279135	0.268941	0.406442
110	55	M	0.221849	0.09691	7.89	2.5	23.08	3.13	0.530492	0.131656	0.0741387	0.554853
111	49	M	0.09691	-0.0791812	7.6	1.25	23.22	3.45	0.302312	0.184911	0.179391	0.355444
112	49	M	-0.176091	-0.176091	7.98	1	23.94	3.9	0.413649	0.201347	0.197919	0.464022
113	42	M	-0.0791812	-0.0791812	7.17	0.25	21.6	2.99	0.467887	0.341299	0.311393	0.583394
114	50	F	0.30103	0.30103	7.66	0.75	23.37	3.44	0.219561	0.222489	0.218859	0.318172
115	60	M	0	-0.176091	7.27	0.75	21.98	2.88	0.327853	0.222669	0.212419	0.417406
116	61	M	0.30103	-0.176091	8.16	0.75	23.75	3.18	0.434754	0.177135	0.135707	0.503922
117	46	M	-0.176091	-0.176091	7.69	1.25	22.64	3.05	0.363356	0.294935	0.278208	0.471155
118	52	M	-0.176091	-0.176091	8.31	0.75	24.02		0.343569	0.1478	0.140257	0.376387
119	54	F	0.69897	0.30103	7.68	0.5	24.94		0.417182	0.226641	0.186271	0.478113
120	60	M	1	0.39794	7.48	1.25	23.44		0.492871	0.12863	-0.0209313	0.533715
121	60	F	0.522879	0	7.72	0.5	22.62	3.05	0.430652	0.268656	0.256135	0.512398
122	65	M	0.39794	0.39794	7.33	1.5	22.45	2.71	0.484492	0.232237	0.217309	0.546971
123	51	F	1.09691	0.823909	8.04	0.5	22.89	2.24	0.430945	0.164095	0.0706233	0.464132
124	55	M	-0.176091	-0.176091	7.7	0.25	23.46	2.81	0.352914	0.0909049	0.0755447	0.370556
125	54	F	0.0457575	0	7.64	1	22.66	3.11	0.403618	0.297701	0.283702	0.510411
126	50	F	0.0457575	-0.176091	7.54	1	23.25	3.2	0.48751	0.208557	0.203563	0.54785
127	52	F	0.221849	-0.176091	7.81	0.5	22.26		0.49489	0.184148	0.127954	0.53221
128	52	F	0.154902	0.154902	8.03	0.5	23.89	3.53	0.437796	0.220616	0.215305	0.491893
129	48	F	-0.0791812	-0.176091	7.63	1.5	22.64	3.04	0.754714	0.327041	0.168268	0.854299
130	53	F	-0.176091	-0.176091	7.81	0	23.3	3.01	0.309744	0.219374	0.186712	0.4116
131	67	M	0.39794	0.09691	8.05	1	23.21	2.71	0.421344	0.278404	0.248301	0.50848
132	54	F	0.69897	0.221849	7.27	1.5	20.33	2.54	0.511735	0.352879	0.12822	0.766364
133	54	M	1	0.39794	7.48	1	22.07	2.71	0.549298	0.281745	0.232794	0.652281
134	51	M	1	0.221849	8.04	0.5	24.75	3.74	0.15285	0.131809	0.120333	0.203505
135	62	F	0.39794	0	7.66	0.25	22.8	3.07	0.459485	0.23885	0.232359	0.52061
136	50	M	-0.176091	-0.176091	7.95	0.5	23.62	3.19	0.358532	0.145247	0.136959	0.388928
137	53	F	0.39794	0	7.74	1.25	22.15	2.84	0.527279	0.166144	0.141342	0.556211
138	67	M	0.39794	0.30103	7.21	0.5	21.96	3.74	0.263015	0.260329	0.230905	0.382166
139	75	M	0.154902	-0.176091	7.62	0.5	22.75	3.04	0.608167	0.120711	0.110557	0.624403
140	60	M	1	0.154902	7.51	0.5	22.27	2.9	0.498175	0.152564	0.099853	0.52857
141	69	M	0.221849	0.154902	7.18	0.5	21.6	2.8	0.485342	0.291435	0.27733	0.571717
142	56	M	0.30103	0	7.71	0.25	24.28	3.45	0.336643	0.246682	0.210363	0.422133
143	80	M	0.39794	0.39794	8.05	1.5	23.09	2.68	0.52689	0.183758	0.0989127	0.567577
144	52	M	0.522879	0.0457575	7.29	0.5	22.27	2.79	0.282448	0.288738	0.278514	0.422818
145	55	M	0.221849	0.09691	8.29	1	23.19		0.44658	0.287002	0.16684	0.616949
146	74	F	0.221849	0.09691	7.94	0.5	23.59	2.97	0.508585	0.215458	0.16331	0.562192
147	52	M	0.69897	0.0457575	7.97	0.75	24.81	3.18	0.397944	0.19219	0.158583	0.443696
148	58	M	0.09691	0.09691	7.89	0.5	23.29	2.99	0.593365	0.289629	0.141094	0.696578
149	56	M	0.30103	0.09691	7.39	0.75	22.46	3.27	0.773655	0.161349	0.124533	0.795511
150	56	M	0.0457575	0	7.15	0.25	22.03	3.11	0.765562	0.242637	0.223621	0.813742
151	55	M	0.221849	0.154902	7.55	0.5	22.75	3.09	0.546781	0.372359	0.358951	0.673742
152	50	F	-0.0791812	-0.0791812	7.79	0.75	23.35	3.29	0.264805	0.280828	0.254308	0.39202
153	43	F	0.09691	0.0457575	7.65	1.25	22.69	2.95	0.466929	0.315542	0.164138	0.573232
154	53	F	0.39794	0.154902	7.89	1	22.59	2.7	0.545552	0.173947	0.113858	0.590799
155	46	F	0.30103	0.09691	7.95	0.5	23.44	2.93	0.539943	0.197644	0.177781	0.579998
156	56	M	0.39794	-0.0791812	8.31	1.25	25.18	3.42	0.239243	0.180583	0.07432	0.309893
157	70	F	1	0.522879	7.77	0.5	23.26	3.25	0.512532	0.214479	0.053455	0.568266
158	49	F	-0.176091	-0.176091	7.63	0	22.72	2.81	0.473352	0.187968	0.159174	0.511297
159	49	M	0.39794	0.39794	7.79	1.75	23.84	3.18	0.610999	0.285641	0.280618	0.677464
160	56	M	0.823909	0.522879	8.34	1	24.17	2.78	0.762969	0.404838	0.192772	0.891908
161	74	M	0.69897	0.39794	8.28	0.5	23.71		0.578004	0.176548	0.115034	0.614875
162	75	M	0.522879	0.522879	7.41	1.5	22.04	2.07	0.699237	0.528556	0.325419	0.904854
163	52	F	0.69897	0.221849	7.06	2.25	21.86	2.78	0.681677	0.344128	0.078176	0.795051
164	48	M	-0.176091	-0.176091	8.03	1.25	23.64	3.11	0.567379	0.171781	0.146715	0.596365
165	64	M	-0.176091	-0.176091	7.36	0.75	22.86	3.2	0.609295	0.283407	0.230398	0.679594
166	80	F	1.09691	0.154902	7.88	1.25	22.96	3	0.732875	0.470331	0.410399	0.880008
167	65	M	0.221849	0.0457575	7.47	0.5	22.67	2.9	0.577099	0.293656	0.269618	0.653279
168	60	F	0.69897	0.522879	7.54	0.5	23.28	3.13	0.384654	0.263236	0.258462	0.491569
169	71	F	1	0.522879	7.7	1.25	22.59	2.77	0.497948	0.132902	0.105604	0.519696
170	48	M	0.0457575	0.0457575	7.9	0.5	23.57	3.17	0.260548	0.203285	0.0473277	0.338517
171	67	M	0.69897	0.39794	7.64	0.5	23.07		0.402688	0.333276	0.172365	0.538034
172	53	F	0.30103	0.0457575	7.65	0.75	22.7	3.21	0.509463	0.244131	0.238031	0.573329
173	63	M	0.30103	-0.0791812	8.29	1	24.16	3.28	0.253999	0.228845	0.16234	0.385583
174	50	F	0.30103	0.0457575	7.45	0.25	22.76	3.37	0.621879	0.291329	0.274042	0.691791
175	60	M	0.154902	-0.0791812	7.22	2.25	23.31	3.17	0.490037	0.919689	-0.099934	1.28874
176	75	M	1.09691	0.39794	8.16	1.25	24.51	2.83	0.262045	0.170792	0.143066	0.325906
177	70	F	1	0.522879	7.47	1.5	23.42	2.76	0.603911	0.178551	0.085111	0.677484
178	55	M	0.69897	0.30103	7.14	0.75	21.7	2.71	0.580368	0.133974	0.080042	0.603596
179	45	M	0.0457575	-0.0791812	7.41	0.25	23.18	3.57	0.421306	0.209643	0.189534	0.483299
180	58	F	-0.176091	-0.176091	7.45	1	22.28	2.84	0.498384	0.222468	0.179815	0.553313
181	84	F	0.221849	0.221849	7.07	0.5	21.6	3.12	0.639462	0.246765	0.1631	0.692704
182	45	F	0	0	7.78	3.25	22.91	3.79	0.305725	0.279237	0.276986	0.418857
183	60	F	0.69897	0.0457575	7.76	1	22.91	3.03	0.413283	0.237014	0.219189	0.480317
184	52	M	0.30103	0.221849	7.53	0.75	22.44	2.85	0.866746	0.390016	0.168295	0.9924
185	49	M	-0.0791812	-0.176091	8.02	0.75	23.4	3.41	0.386134	0.141923	0.127451	0.41393
186	60	M	0.39794	0.0457575	7.4	4	23.02		1.48709	0.705081	0.129716	1.67981
187	62	M	-0.0791812	-0.176091	7.93	0.25	23.23	2.92	0.703496	0.220956	0.218509	0.739288
188	61	M	0.522879	0.154902	7.46	1	21.95	3.07	0.680911	0.241012	0.233079	0.733984
189	48	M	0.39794	0	7.41	1	22.04	2.74	0.476129	0.36536	0.237764	0.629228
190	54	M	-0.176091	-0.176091	7.79	0.5	24.05	3.44	0.480551	0.228857	0.218924	0.534242
191	65	F	1	0.221849	7.56	0.75	22.58	2.71	0.307616	0.382779	0.311242	0.513765
192	79	M	0.823909	0.823909	8.29	0.5	22.82	2.41	0.54327	0.274709	0.173251	0.619946
193	52	M	-0.176091	-0.176091	7.18	0.5	21.88	2.91	0.492446	0.231492	0.208675	0.549041
194	57	F	0.69897	0.39794	7.76	1	23.22	3.09	0.535846	0.229879	0.227199	0.588371
195	50	F	1	0.30103	8.03	0.75	23.3	3.36	0.494145	0.238574	0.211637	0.557285
196	69	F	1.22185	0.69897	7.5	0.5	22.46	3.19	0.345265	0.203684	0.190904	0.409782
197	51	F	0.522879	-0.0791812	7.81	0.5	22.54	2.4	0.308465	0.236575	0.206739	0.392094
198	41	F	0.30103	0.09691	7.51	1	22.89	3.58	0.401701	0.214373	0.206926	0.456619
199	40	M	0.69897	0.30103	7.62	2.75	23.23		0.4601	0.339684	0.325711	0.577076
200	55	M	0.69897	0.221849	7.8	0	23.9	3.55	0.267268	0.276117	0.274722	0.386828
201	46	F	-0.0791812	-0.0791812	7.84	1	23.6	3.17	0.410327	0.190936	0.183108	0.454866
202	60	M	0.221849	0.09691	7.84	0.5	23.07	3.22	0.339624	0.159574	0.0905553	0.401167
203	52	F	-0.176091	-0.176091	7.8	1	24.16	2.73	0.321796	0.309949	0.256252	0.45026
204	82	F	1.22185	1	7.36	0.75	23.06	2.89	0.794408	0.341967	0.037057	0.924421
205	49	F	0.221849	0	7.34	0.5	22.72	3.11	0.694272	0.276332	0.218879	0.75572
206	52	F	-0.176091	-0.176091	8.27	0.75	23.8	3.31	0.516402	0.275713	0.248147	0.596217
207	68	M	0.823909	0.522879	8.05	1.25	23.87	2.67	0.410541	0.246323	0.220481	0.480907
208	48	F	0.221849	0.221849	7.54	0.5	22.1	3.13	0.663415	0.233571	0.157667	0.720417
209	42	F	-0.0791812	-0.0791812	7.42	1	22.25	3.24	0.420589	0.262829	0.25494	0.498119
210	44	F	-0.176091	-0.176091	7.2	0.25	22.37	3.21	0.35823	0.276373	0.229483	0.465512
211	65	M	1.30103	0.522879	7.61	0.75	22.16	2.98	0.570723	0.198064	0.141138	0.616155
212	44	F	1	0.39794	7.63	1	22.51	3.07	0.503801	0.255304	0.234677	0.567875
213	50	F	0.522879	0.39794	7.93	1	23.09	2.84	0.574889	0.16677	0.067156	0.618272
214	60	F	0.69897	0.69897	7.71	1.25	23.12	3.03	0.492661	0.211332	0.201552	0.545369
215	48	F	0	0	7.77	1	23.57	3.26	0.258269	0.18097	0.155281	0.318163
216	60	M	0.522879	0.522879	8.13	1	24.5	3.7	0.692688	0.247294	0.232753	0.739355
217	43	M	-0.176091	-0.176091	7.5	0.5	23.51	3.88	0.325751	0.232436	0.224159	0.403602
218	62	M	0.09691	0.09691	7.27	0.5	22.12	2.87	0.750267	0.308556	0.175085	0.856066
219	40	F	0.0457575	0	7.62	0.5	23.5	3.47	0.395741	0.303725	0.284488	0.505961
220	55	F	0.30103	0.30103	7.64	1	22.67	2.56	0.517902	0.311603	0.30643	0.608327
221	70	M	1	0.39794	7.73	1.25	23	3.34	0.563402	0.414793	0.315865	0.721947
222	50	M	0.154902	-0.0791812	7.35	0.75	22.51	3.28	0.282875	0.291772	0.254873	0.413146
223	45	F	0.39794	0.221849	7.92	1.75	22.44	3.06	0.68648	0.0919687	0.030983	0.722785
224	85	F	1	0.522879	7.77	1.75	21.94	2.6	0.980777	0.141432	0.0674557	0.998383
225	50	F	0.30103	-0.0791812	7.39	1	22.21	2.85	0.501558	0.157576	0.1389	0.530799
226	48	M	0.0457575	0.0457575	8.23	0.5	24.48	3.19	0.456644	0.215032	0.186667	0.50668
227	64	F	0.69897	0.154902	7.12	0.75	21.75	2.82	0.485443	0.320192	0.292841	0.592214
228	63	F	0.522879	0.09691	7.62	0.75	22.27		1.15549	0.253292	-0.0527593	1.20733
229	70	F	0.522879	0.39794	7.51	1	22.39	3.18	0.699661	0.203885	0.172766	0.732852
230	55	F	0.39794	0.154902	7.05	0.75	21.12	2.47	0.689977	0.292766	0.195642	0.759376
231	65	F	1	0.69897	7.74	0.75	23.45		0.382499	0.24081	0.133234	0.489075
232	54	F	0.69897	0.39794	7.4	1	22.25	3.2	0.414121	0.312726	0.293943	0.542302
233	77	M	0.69897	0.522879	7.31	1.5	22.54	3.24	0.56119	0.317437	0.282984	0.646274
234	41	F	0.522879	0.154902	7.69	0.75	22.26	3.088	0.31251	0.170683	0.165855	0.362396
235	54	F	0.69897	0.30103	7.63	0.5	23.08	3.18	0.676104	0.321478	0.224598	0.759303
236	52	F	0.39794	-0.176091	7.72	1.5	24.23	3.05	0.729285	0.184321	0.156361	0.757061
237	42	F	0.221849	0.221849	7.82	0.25	23.27	3.36	0.355431	0.198136	0.141168	0.41668
238	54	M	-0.0791812	-0.176091	7.43	1	22.77	3.41	0.464991	0.189827	0.165198	0.51106
239	70	M	0.154902	0.09691	7.66	1	23.29	3.19	0.526272	0.201403	0.190636	0.569205
240	53	M	0.69897	0.69897	8.04	1.25	23.61	3.09	0.442526	0.150741	0.074163	0.47467
241	58	M	1.22185	1	7.79	1.75	22.76	2.52	0.539198	0.256631	0.107021	0.601571
242	50	F	1.09691	0.221849	7.18	0.5	22.55	3.52	0.752754	0.327608	0.308616	0.825357
243	52	M	0	-0.176091	7.94	1	24.41	3.18	0.991232	0.153738	0.092268	1.00463
244	56	M	0.154902	0.09691	7.97	0.75	23.91	3.15	0.247914	0.163075	0.114026	0.32211
245	50	M	1.09691	0.69897	7.55	1.5	22.12	2.78	0.771566	0.306154	0.288936	0.841037
246	50	M	0	-0.0791812	8	0.25	23.04	2.82	0.447932	0.178624	0.161089	0.483568
247	55	M	1.39794	1	7.84	0.5	23.13	3.24	0.530266	0.187485	0.1747	0.56706
248	55	M	0.69897	0.39794	7.94	0.5	23.62	2.95	0.431629	0.188041	0.0650943	0.487999
249	41	F	-0.176091	-0.176091	7.73	1.25	22.59	2.9	0.323298	0.249486	0.23066	0.410536
250	49	F	0.0457575	-0.0791812	7.88	0.5	22.73	2.94	0.354728	0.263705	0.241966	0.446645
251	58	F	0.30103	0.221849	7.65	0.25	23.24	2.88	0.340363	0.265553	0.202134	0.446654
252	65	F	0.69897	0.522879	7.59	1	21.77		0.59384	0.381898	0.346808	0.722718
253	48	F	0.823909	0.30103	7.5	0.5	22.4	2.85	0.462442	0.238516	0.179035	0.531626
254	60	F	0.09691	0	7.79	0.25	23.54	3.18	0.46843	0.156864	0.133439	0.498781
255	47	M	-0.176091	-0.176091	7.71	0.5	23.97	3.79	0.313463	0.215346	0.190165	0.383971
256	52	M	0.39794	0.0457575	7.2	0.75	22.46	3.19	0.430517	0.183338	0.0753083	0.479439
257	49	F	0.30103	0.09691	7.76	0.5	22.45	3	0.589006	0.187384	0.162531	0.619133
258	54	F	0	0	7.6	0.25	22.23	3.07	0.5023	0.285203	0.181676	0.613295
259	45	M	-0.176091	-0.176091	7.79	0.75	23.5	3.34	0.368728	0.382235	0.300917	0.540182
260	46	M	-0.176091	-0.176091	8.23	1	23.97	3.24	0.358699	0.182059	0.153231	0.404727
261	52	M	0.09691	-0.0791812	8.17	0.5	23.4	2.75	0.903116	0.228768	0.188887	0.939082
262	45	M	-0.176091	-0.176091	7.64	1	22.56	3.18	0.337739	0.345602	0.321036	0.494149
263	74	M	1	0.30103	7.75	1.75	23.23	2.87	1.27666	0.594093	0.257961	1.45331
264	54	M	0.39794	-0.176091	8.12	0.75	23.14	2.78	0.493854	0.0829437	0.059881	0.505978
265	46	M	-0.176091	-0.176091	8.08	0.25	24.07	3.34	0.517779	0.33593	0.261748	0.639055
266	66	M	0	0	7.4	0.75	23.07	3.19	0.489314	0.229389	0.205273	0.551714
267	43	M	0.30103	0.0457575	7.26	1.25	22.17	3.24	0.518604	0.206412	0.195255	0.564823
268	40	M	0.09691	0.09691	7.54	0.75	23.08	3.24	0.498481	0.225903	0.198606	0.552519
269	69	M	0.39794	0.221849	7.58	0.75	24.13	3.39	0.391208	0.212433	0.184557	0.448409
270	53	F	-0.0791812	-0.0791812	7.55	1	22.55	2.92	0.471936	0.180898	0.176455	0.510583
271	60	F	1	0.69897	7.45	1.75	23.11	3.02	0.665513	0.273022	0.209518	0.745816
272	70	F	0.0457575	0.0457575	7.41	0.75	22.63	2.94	0.560363	0.400847	0.379254	0.696902
273	40	M	0.221849	0.221849	7.93	0.5	23.89	3.38	0.881519	0.573895	0.425683	1.0988
274	48	M	0.09691	0.0457575	8.06	0.75	24.04	3.54	0.424924	0.219952	0.207001	0.479375
275	70	M	0.69897	0.39794	7.67	1.25	22.96	3.11	0.763094	0.272736	0.261922	0.820899
276	75	M	0.69897	0.69897	7.43	1	23.6	3.36	1.28738	0.29183	0.0935847	1.33344
277	53	M	-0.176091	-0.176091	7.61	0.25	23.49	3.6	0.318059	0.272399	0.248292	0.423184
278	75	F	0.69897	0.69897	7.7	1.5	23.11	3.15	0.807494	0.430511	0.212973	0.963889
279	64	M	0.69897	0.30103	7.17	0.75	22.42	3.43	0.498867	0.194922	0.179591	0.548256
280	66	M	1	0.522879	7.25	0.75	22.55	2.95	0.350289	0.180964	0.144225	0.406321
281	50	F	0.154902	0.0457575	7.77	0.25	23.79	3.14	0.728585	0.227255	0.143291	0.768332
282	67	F	0.69897	0.522879	7.94	1.25	22.76	2.37	0.730517	0.336448	0.305396	0.810202
283	72	M	0.221849	0.154902	7.59	0.5	22.78	3.57	0.583237	0.532099	0.411176	0.811019
284	40	F	0.154902	0.09691	7.58	0.5	22.69	3.19	1.07071	0.363109	0.260025	1.14207
285	65	M	1	0.69897	7.85	1	23.12	3.24	0.464313	0.212496	0.181624	0.51955
286	58	M	0.30103	-0.0791812	7.49	1.75	22.61	3.32	0.453966	0.48187	0.416529	0.685
287	40	F	-0.176091	-0.176091	7.5	0	22.89	3.53	0.468881	0.265822	0.249207	0.540331
288	43	F	0	0	7.2	1	21.52	3.17	1.0358	0.474648	-0.07662	1.33994
289	59	F	0.221849	0.221849	7.94	0.5	23.2	3.14	0.169867	0.27722	0.227716	0.400024
290	52	M	0.154902	0.154902	8.17	0.5	24.02	3.25	0.378025	0.242944	0.235969	0.452721
291	55	F	0.30103	0	7.78	0.75	22.66	2.7	0.731262	0.265271	0.0312867	0.805127
292	75	F	1.22185	1	7.46	2	22.46	3.66	1.0849	0.291854	0.227823	1.12844
293	62	F	1	-0.0791812	7.92	0.25	23.28	3.13	0.26879	0.181847	0.138665	0.337926
294	61	F	0.522879	0.0457575	8.12	1	23.08	2.51	0.618659	0.229234	0.209026	0.665105
295	45	F	-0.176091	-0.176091	7.84	0.75	22.74	2.94	0.626478	0.349045	0.259798	0.749969
296	43	F	0.69897	0	7.75	1.5	23.95	3.45	0.340081	0.215035	0.191079	0.41326
297	55	M	0.09691	0	7.14	1.5	21.59	2.91	0.915362	0.317208	0.236619	0.998392
298	60	M	1.04576	0.39794	7.36	0.25	22.19	3.09	0.470202	0.424394	0.321607	0.758613
299	64	M	0.0457575	-0.176091	7.46	0.5	23.02	3.66	0.416355	0.337777	0.323719	0.539849
300	58	M	0.823909	0	7.81	1.25	22.96	2.96	0.371953	0.305116	0.17543	0.519757
301	65	M	1.30103	0.30103	7.57	0.25	22.61	3.08	0.477668	0.305273	0.290999	0.57123
302	70	M	0.39794	0.221849	7.89	0.5	24.29		0.567445	0.411468	0.200251	0.756689
303	78	M	0.09691	0.09691	7.73	2.75	23.92	3.26	0.359132	0.338831	0.114649	0.522794
304	85	M	0.30103	0.154902	7.45	1.25	22.36	2.82	0.671229	0.197726	0.16088	0.71591
305	70	F	0.522879	0.39794	7.19	1.5	21.35	2.85	0.406758	0.346585	0.30001	0.54298
306	60	F	0.30103	0.221849	7.35	1	22.27		0.780261	0.220902	0.180335	0.822236
307	47	F	0.09691	-0.176091	7.59	1.5	22.57	3.16	0.529716	0.180359	0.115565	0.563763
308	55	F	0.30103	0.154902	7.42	1	22.16	3.23	0.357843	0.259022	0.229312	0.449923
309	49	F	0	0	8.07	0.5	23.3	2.55	0.449432	0.419331	0.331168	0.624831
310	74	F	0.69897	0.69897	8.06	1.5	22.26	2.71	0.654083	0.298363	0.251454	0.731911
311	47	F	-0.0791812	-0.0791812	8.26	0.75	23.51	3.18	0.438083	0.208767	0.187602	0.489606
312	45	F	0.823909	-0.0791812	8.03	2	23.08		1.10552	0.614694	0.07885	1.31449
313	60	M	0.522879	0.0457575	7.05	0.75	21.54	2.84	0.833294	0.39957	0.152475	0.98281
314	68	F	0.823909	0.39794	7.43	2	22.05	2.79	0.830575	0.228213	0.207459	0.87621
315	64	M	0.154902	0	8.05	0.25	23.26	2.92	0.42448	0.249991	0.231131	0.494835
316	48	F	0.09691	0.09691	7.78	0.25	23.23	2.94	0.5093	0.25743	0.246179	0.585555
317	70	M	1.09691	0.823909	7.79	0.75	23.17	2.99	0.545639	0.173299	0.146971	0.579893
318	45	F	0.39794	-0.0791812	7.77	0.5	23.7		0.497894	0.211356	0.147526	0.547112
319	52	M	0.69897	0.0457575	7.39	0.5	22.91	3.27	0.611332	0.337422	0.315941	0.709075
320	40	F	-0.176091	-0.176091	7.25	0.25	21.69	3.19	0.29573	0.242485	0.226603	0.393399
321	43	F	0.30103	-0.176091	7.97	0.5	22.99	2.62	0.58377	0.0784055	-0.00283167	0.597673
322	70	F	1.09691	0.39794	7.07	1	22.94	2.97	0.661358	0.545351	0.330194	0.889789
323	63	M	0.522879	0	7.41	1	23.37	3.69	0.543557	0.327376	0.306516	0.647316
324	81	M	0.69897	0.39794	7.89	1	24.02	3.27	0.562406	0.181179	0.0151467	0.605625
325	59	M	0.823909	0.39794	7.31	0.5	22.51	3.12	0.457177	0.302269	0.280648	0.551983
326	48	F	-0.0791812	-0.0791812	7.63	1	22.25	3.02	0.35763	0.22459	0.214535	0.428407
327	66	M	0.522879	0.39794	7.72	0.5	23.71	3.23	1.0241	0.155239	0.0890903	1.09592
328	52	F	0.823909	0.30103	7.63	0.75	22.33	3.24	0.411428	0.248514	0.228879	0.485967
329	42	F	0.39794	0.39794	7.48	0.75	22.47	3.3	0.477205	0.292359	0.263939	0.564968
330	56	F	0.30103	-0.0791812	7.96	0.75	22.97	2.79	0.287937	0.311985	0.287301	0.461104
331	42	F	-0.0791812	-0.0791812	7.81	1	23.13	3.3	0.549058	0.337626	0.200914	0.678735
332	57	F	-0.176091	-0.176091	7.37	0.75	22.11	3.04	0.759329	0.222153	0.198226	0.810399
333	62	F	0.09691	-0.176091	8.09	0.5	22.97	2.87	0.292245	0.276194	0.263731	0.411611
334	57	M	1.30103	0.221849	7.66	0.5	23.02	2.79	0.378213	0.233565	0.219468	0.449595
335	41	M	0.09691	0.0457575	7.43	1.25	22.74	3.32	0.474398	0.144679	0.101793	0.503835
336	54	F	-0.0791812	-0.0791812	7.68	1	23.23	3.42	0.275972	0.310645	0.289486	0.470305
337	60	F	0.522879	0.522879	8.13	2	23.22		1.40126	0.610509	0.073049	1.56635
338	50	M	-0.176091	-0.176091	8.13	0.25	23.42	3.1	0.398682	0.126938	0.0786093	0.428809
339	75	M	0.823909	0.69897	8.25	1.25	24.26	3.23	1.34745	0.39129	0.023713	1.42077
340	65	M	0.69897	0.30103	7.74	1.75	23.06	2.67	0.946331	0.203617	0.168986	0.972074
341	78	M	1	0.69897	6.95	1.75	22.59	2.98	0.526291	0.259176	0.24262	0.593836
342	68	M	1	0.30103	7.87	1	22.95	2.35	0.629282	0.423144	0.060206	0.848717
343	72	F	0.69897	0.522879	7.38	1.5	22.15	2.64	0.734268	0.426098	0.244972	0.874394
344	69	M	0.823909	0.30103	7.96	2.25	23.96	2.91	0.933152	0.270413	0.155532	1.00588
345	58	F	0.30103	0.30103	7.18	1.5	22.54	3	0.4382	0.353764	0.321551	0.581231
346	63	F	0.69897	-0.176091	7.67	0.5	22.08	2.55	0.730232	0.303621	0.203245	0.803244
347	75	M	0.69897	0.522879	8	2	23.32		0.756322	0.307776	0.193431	0.833836
348	46	F	0.221849	-0.0791812	7.58	1.5	22.31	3.03	0.573338	0.30375	0.105381	0.67367
349	43	F	-0.176091	-0.176091	7.43	0.25	22.12	2.98	0.29946	0.288082	0.279704	0.417239
350	73	F	0.154902	-0.0791812	7.38	0.5	22.46	2.98	0.36749	0.276944	0.236497	0.486689
351	75	M	1	0.39794	7.78	1	24.29	3.48	0.573712	0.161677	0.128827	0.608124
352	58	M	0.221849	0.0457575	6.98	1.5	23.13	3.68	0.255108	0.265803	0.222227	0.383181
353	47	M	-0.176091	-0.176091	7.83	0.25	23.61	3.27	0.223874	0.20017	0.193434	0.30248
354	40	F	0	0	7.9	0.5	23.69	3.24	0.360925	0.303506	0.27867	0.479361
355	55	M	0.154902	0.154902	8.69	0.75	25.04	3.15	0.377705	0.20173	0.146425	0.440949
356	52	M	0.39794	0.221849	7.55	1	21.64	2.57	0.581549	0.251335	0.194693	0.648403
357	49	M	-0.176091	-0.176091	7.94	1	23.8	3.64	0.360524	0.158998	0.144521	0.397005
358	45	M	-0.176091	-0.176091	7.75	0.75	23.86	3.6	0.354895	0.198295	0.193616	0.411536
359	50	M	0	-0.0791812	8.01	0.25	24.32	3.12	0.560732	0.420624	0.295907	0.717632
360	44	M	-0.0791812	-0.0791812	7.96	0.5	23.33	3.6	0.339621	0.261052	0.246982	0.430369
361	60	F	-0.0791812	-0.0791812	7.43	0.5	22.6	2.69	0.793822	0.184869	0.160374	0.828626
362	56	M	0.39794	0	7.6	0.5	22.81	3.18	0.405973	0.298548	0.246481	0.554694
363	53	M	-0.0791812	-0.0791812	8.37	0.25	24.49	3.01	0.430011	0.114355	0.100457	0.448094
364	47	M	-0.0791812	-0.0791812	7.64	0.5	23.97	3.94	0.271763	0.306145	0.276369	0.430527
365	60	M	0.0457575	-0.0791812	7.83	0.75	24.2	3.27	0.467327	0.168856	0.140296	0.511775
366	45	F	0	0	7.61	0.25	22.8	3.13	0.522108	0.267743	0.221933	0.599198
367	75	F	0.823909	0.823909	7.57	0.75	22.2	2.86	0.624136	0.115055	0.0657007	0.648386
368	58	F	1.09691	0.39794	7.93	0.25	22.24	2.58	0.574274	0.373969	0.278883	0.696799
369	72	M	0.69897	0.30103	7.66	0.25	22.95	2.85	0.569385	0.15089	0.0938267	0.59666
370	62	F	0.154902	0.09691	7.66	0.25	22.76	2.67	0.315197	0.267475	0.225199	0.437716
371	60	F	0.522879	0.09691	7.6	1.25	23.16	2.83	0.700542	0.324853	0.242176	0.788831
372	43	F	0.221849	0.0457575	7.79	0.25	22.94	3.13	0.266187	0.253784	0.232813	0.37784
373	62	F	0.39794	0	7.73	0.5	23.05	3.11	0.425802	0.267378	0.254033	0.512907
374	65	F	0.522879	0.221849	7.47	0.5	22.5	2.91	0.464619	0.205339	0.0922857	0.572531
375	48	F	0.69897	0	7.71	0.5	22.46	3.01	0.769702	0.32441	0.0091275	0.975709
376	56	F	0.221849	0.09691	7.7	0.25	23.62	3.53	0.18743	0.285501	0.276318	0.353165
377	45	F	0.221849	0	7.9	0	24.06	3.49	0.122622	0.237741	0.231097	0.270169
378	59	F	1	0.154902	7.77	0.75	22.69	3.17	0.400439	0.21285	0.190651	0.46684
379	44	M	-0.176091	-0.176091	7.66	1.25	21.44	2.51	0.947906	0.506981	-0.0508373	1.11147
380	70	M	1.09691	0.154902	7.83	1.25	23.79		0.47663	0.326993	0.313572	0.603142
381	74	M	1.30103	0.69897	7.74	1.75	23.65	3.61	0.499817	0.261026	0.209299	0.577467
382	44	F	0.154902	0.154902	7.59	0.75	22.92	2.62	0.429588	0.382725	0.293473	0.589564
383	67	F	0.221849	0.0457575	7.88	0.25	24.15	3.3	0.455509	0.242192	0.225557	0.518123
384	52	F	0.39794	-0.0791812	7.29	0.75	21.98	2.81	0.490779	0.326207	0.294853	0.59696
385	49	F	0.69897	0.39794	7.93	0.25	22.26	3.09	0.485967	0.32356	0.287733	0.612103
386	60	F	0.522879	0	7.35	0.5	22.92	3.73	0.351707	0.355138	0.346326	0.502123
387	51	F	0.69897	0.09691	7.64	0.5	24.68	3.22	0.308205	0.179393	0.146855	0.359231
388	43	F	0.0457575	0.0457575	7.61	0.75	22.79	3.41	0.305046	0.395607	0.36036	0.501084
389	56	F	-0.176091	-0.176091	7.87	0.75	23.55	3.42	0.409281	0.175526	0.163698	0.459294
390	52	F	0.69897	-0.0791812	7.77	0.5	22.83	2.85	0.487915	0.133116	0.0993623	0.513859
391	40	F	0.154902	0	7.93	1.25	23.49	3.15	0.346541	0.263993	0.241292	0.442024
392	49	M	0.0457575	0.0457575	7.46	0.5	21.98	2.96	0.361749	0.296358	0.282282	0.469976
393	55	M	0.30103	0.221849	7.96	1	23.62	3.28	0.281807	0.26279	0.135835	0.451461
394	50	M	0.39794	0.39794	7.8	0.75	23.53	3.24	0.542868	0.125612	-0.066167	0.565186
395	63	M	0.823909	0.221849	8.06	0.5	24.42	3	0.338905	0.237324	0.233785	0.418287
396	82	M	1.09691	0.69897	7.99	1.5	24	2.78	0.424039	0.153755	0.0639807	0.473902
397	50	M	0	-0.0791812	7.96	0.5	23.51	3.2	0.99308	0.761997	0.27441	1.29556
398	57	M	1	0.522879	7.44	0.75	22.59	3.68	0.405848	0.300887	0.296939	0.506535
399	61	M	1	1	7.67	1	26.8	3.7	0.745133	0.278164	0.249306	0.806756
400	75	M	1.22185	0.39794	7.05	1.75	22.35	3.09	0.507895	0.194508	0.0698573	0.558266
401	50	M	0.39794	0	7.82	1.5	23.51		1.39442	0.521071	-0.00315567	1.63009
402	60	M	0.221849	0.09691	7.72	1	23.21	3.25	0.52036	0.302934	0.276092	0.606905
403	65	M	1	0.154902	7.63	0.5	23.76	3.32	0.365406	0.254431	0.248112	0.446524
404	52	M	-0.0791812	-0.0791812	7.38	2	23.21	3.29	0.757229	0.217594	0.196465	0.827222
405	69	M	1.39794	0.823909	7.52	1.5	23.13	2.71	0.616996	0.388412	0.168887	0.752724
406	67	M	0	-0.0791812	8.01	0.25	23.83	3.16	0.352946	0.249692	0.225936	0.436146
407	70	M	0.30103	0.09691	7.67	1	22.87	2.71	0.378297	0.268277	0.221305	0.470509
408	68	M	0.221849	0	7.5	0.75	23.47	3.24	0.417516	0.168653	0.150084	0.457687
409	70	M	0.30103	0.154902	7.44	1.75	22.04	2.74	0.480546	0.220754	0.0302477	0.556917
410	62	M	0	-0.176091	7.67	1	23.86	3.22	0.303006	0.12074	0.0884237	0.334441
411	72	M	1	0.69897	7.47	3	22.7	2.43	0.678206	0.363335	0.148151	0.808674
412	70	M	0.522879	0.221849	8.06	1.25	24.22	3.16	0.3676	0.376596	0.316902	0.540223
413	81	M	1.39794	0.30103	7.74	1.75	23.62	2.89	0.521129	0.426458	0.355912	0.695673
414	81	M	0.522879	0.0457575	7.32	0.5	22.55	3.17	0.56135	0.320813	0.301284	0.654534
415	68	F	1	0.39794	7.47	1.75	22.44	3.42	0.876356	0.363709	0.34247	0.966737
416	48	F	0.09691	0	7.63	0.5	22.33	2.72	0.505759	0.250011	0.234785	0.582675
417	48	F	0.30103	0.0457575	8.38	0.25	24.18	3.02	0.470012	0.326628	0.277974	0.575924
418	49	M	-0.176091	-0.176091	7.81	1	23.29		0.967746	0.192456	0.114913	1.00239
419	65	F	0.823909	0.39794	7.69	0.5	22.8		0.360908	0.142178	0.0636843	0.419525
420	47	F	0.39794	0.39794	7.72	0.5	23.22	2.88	0.863886	0.371005	0.191869	0.956045
421	56	F	0.221849	0.154902	7.26	1	21.43	2.99	0.556956	0.426139	0.390416	0.706457
422	65	F	0.39794	0.0457575	7.41	1.25	22.92	3.19	0.570124	0.211185	0.166642	0.624828
423	50	F	0.0457575	0.0457575	7.82	0.75	23.33	3.45	0.485395	0.240517	0.128747	0.551265
424	43	F	0.39794	0.39794	7.34	1	22.4	3.17	0.304888	0.330637	0.281938	0.458092
425	65	F	0.39794	0.30103	7.68	1	23.67	3	0.303247	0.146576	0.129231	0.34782
426	74	F	1.39794	0.823909	7.58	1.25	22.98	3.18	0.41354	0.265512	0.238078	0.500661
427	77	M	0.69897	0.522879	8.54	2.25	24.45	2.89	0.176629	0.125668	0.105278	0.277021
428	67	M	0.154902	0	7.69	0.75	23.03		0.607123	0.222166	0.201387	0.660224
429	52	M	0.39794	0	7.75	0.75	22.75		0.832633	0.456827	0.05959	0.976064
430	56	M	0.221849	0.09691	7.54	0.25	22.67	3.09	0.30268	0.180851	0.16297	0.361854
431	64	F	-0.176091	-0.176091	7.74	0.75	23.16	3.2	0.482628	0.271519	0.258881	0.554533
432	53	F	0.39794	0.09691	7.85	1	22.93	3.16	0.379094	0.214784	0.153275	0.446802
433	57	F	-0.176091	-0.176091	7.15	1.5	21.5	2.73	0.659569	0.358789	0.301259	0.769446
434	63	F	0.69897	0.154902	7.94	0.5	23.07	2.75	0.321128	0.313754	0.286052	0.454881
435	51	F	-0.0791812	-0.176091	6.97	0.5	21.61	3.47	0.463436	0.407211	0.379031	0.619213
436	49	F	-0.0791812	-0.0791812	8.06	0.25	23.75	3.1	0.302077	0.164856	0.14847	0.347439
437	75	M	0.69897	0.69897	7.73	0.75	24.26	2.81	0.483305	0.311649	0.0835623	0.582762
438	60	M	0.69897	0.39794	7.59	1	22.93		0.399615	0.267526	0.0253	0.58453
439	56	M	0.69897	0	7.84	0.25	23.97	3.54	0.260002	0.261989	0.247311	0.376018
440	90	M	0.69897	0.39794	7.89	1.75	23.78	2.98	0.923161	0.220266	0.0920385	0.954677
441	65	F	0.39794	-0.176091	7.42	0.5	22.42	3.15	0.28439	0.26949	0.253006	0.411445
442	65	M	1	0.221849	7.65	0.75	23.57	3.27	0.412531	0.169926	0.150043	0.448127
443	63	M	0.39794	0.221849	7.63	0.5	22.56	3.02	0.439124	0.282927	0.227333	0.528595
444	49	M	0.221849	0.221849	7.81	0.5	23.25	3.11	0.523091	0.212134	0.209367	0.566516
445	45	F	-0.176091	-0.176091	7.5	1	22.67	3.29	0.380045	0.249408	0.22786	0.456211
446	68	M	0.0457575	0	8.08	0.5	23.79	3.17	0.429661	0.188115	0.177474	0.472053
447	47	F	0.154902	0	7.01	0.75	21.61	3	0.640814	0.257548	0.174416	0.765835
448	56	M	0.823909	0.221849	7.64	0.5	24.1	3.04	0.325429	0.146185	0.122541	0.359724
449	75	F	0.69897	0.69897	7.39	0.75	22.66	2.85	0.585499	0.273715	0.24214	0.664417
450	50	F	0.39794	0.0457575	7.66	0.75	23.21	3.33	0.468707	0.319816	0.21587	0.587755
451	49	F	0.154902	0.0457575	7.64	0.75	21.7		0.555707	0.399831	0.341039	0.688783
452	43	F	0.522879	0.30103	7.43	2	24.56	2.85	0.791152	0.124757	0.0746127	0.80372
453	69	F	0.30103	0.30103	7.36	1.25	22.41	2.79	0.942374	0.27368	0.170408	1.00044
454	82	M	0.522879	0.39794	7.49	2.25	23.97		0.630338	0.143038	0.023774	0.652337
455	45	F	-0.176091	-0.176091	8.03	1	24.16	3.28	0.231767	0.257488	0.250449	0.350075
456	74	M	1.09691	0.522879	7.95	0.75	23.02	3.03	0.59933	0.387852	0.290532	0.726363
457	41	M	-0.176091	-0.176091	7.67	1	23.5	3.35	0.329339	0.203041	0.189332	0.390933
458	58	M	-0.0791812	-0.176091	8.02	0.25	23.71	3.09	0.405833	0.236466	0.148362	0.482535
459	73	M	1	0.69897	7.44	1.5	22.24	2.73	1.08634	0.555643	0.128542	1.31256
460	41	M	0.39794	0.39794	8.24	0.25	23.36	3.15	0.334724	0.145036	0.0816483	0.368818
461	42	F	0.39794	0	7.14	0.25	21.59	2.83	0.494799	0.286683	0.242745	0.577153
462	53	M	0.221849	0.221849	7.39	2.25	22.85	2.98	1.66848	0.835177	0.61312	1.89571
463	52	M	0.09691	0	7.88	0.75	24.26	3.62	0.602734	0.339807	0.255634	0.722654
464	60	M	0.522879	0.221849	7.58	3.25	22.43		1.20685	0.644059	0.267224	1.39631
465	63	M	0.221849	0.154902	7.48	0.25	22.7	2.78	0.478849	0.259117	0.239188	0.547309
466	60	M	0.30103	0.09691	7.83	0.5	23.06	3	0.595012	0.311761	0.304378	0.673884
467	48	F	0.522879	0.39794	7.13	0.75	21.22	2.75	0.750893	0.299213	0.254466	0.818614
468	57	F	0.154902	0.09691	7.63	0.75	23.52	2.92	0.517311	0.172826	0.143118	0.549211
469	79	M	1.09691	1	8.33	2.25	23.96	2.39	0.69854	0.283878	0.172826	0.764375
470	52	M	-0.0791812	-0.0791812	8.12	1.25	24.28	3.45	0.667865	0.207837	0.194499	0.703415
471	65	M	0.30103	-0.176091	7.43	1.5	23.45	3.41	0.531205	0.228491	0.199415	0.5804
472	60	F	0.09691	-0.0791812	7.61	1.25	22.69	2.97	0.697508	0.265512	0.203959	0.760655
473	59	F	0.221849	0.154902	7.68	2.5	22.81	2.9	1.35726	0.434058	-0.040402	1.44867
474	52	F	0.30103	-0.0791812	7.38	0.5	21.78	2.72	0.457548	0.300517	0.199884	0.586822
475	44	F	0	-0.176091	7.5	0.5	22.2	3.29	0.473978	0.308144	0.248934	0.570484
476	57	F	0.154902	0.154902	7.51	0.5	22.31	3.08	0.576823	0.15703	0.131905	0.600609
477	50	M	0.09691	0.09691	7.61	0.5	22.76	3.13	0.456987	0.238958	0.176369	0.531564
478	50	M	0	-0.176091	8.44	1	23.91	2.79	0.416994	0.132424	0.117315	0.440772
479	61	M	0.221849	0.0457575	7.69	1.25	22.74	2.79	0.417818	0.222096	0.21747	0.477048
480	54	M	0.823909	0.30103	7.74	1	22.59	2.95	0.586579	0.204839	0.172982	0.632876
481	46	M	-0.176091	-0.176091	8.08	0.25	24.05	3.59	0.534496	0.230027	0.225469	0.583362
482	59	M	0.823909	0.30103	7.79	0.75	23.31	2.89	0.804155	0.322489	0.288809	0.880538
483	58	F	0.09691	0.09691	7.57	2.25	21.81	2.91	1.19342	0.527749	0.397625	1.40288
484	40	F	0.30103	0.221849	7.53	0.25	22.53	3.47	0.499375	0.236783	0.199112	0.558091
485	63	F	0.522879	0.09691	7.38	1.5	21.02	2.18	0.805297	0.287727	0.172993	0.897745
486	62	F	0.69897	0.221849	7.46	0.75	22.51	2.96	0.951667	0.373229	0.226201	1.06139
487	79	F	1.39794	0.823909	8.05	0.75	23.38	3.07	0.481273	0.226403	0.202112	0.53385
488	68	F	1	0.823909	7.64	1.5	22.73		0.75172	0.539042	0.393805	0.989453
489	63	F	1	0.39794	7.53	0.75	22.17	2.49	0.415008	0.23429	0.194083	0.501564
490	43	F	0.39794	0.0457575	7.4	0.75	23.42	3.52	0.617454	0.245431	0.23766	0.675398
491	67	F	0.0457575	0	8.03	1	24.3	3.08	0.68249	0.269831	0.263751	0.739292
492	73	M	0.823909	0.823909	7.83	0.75	24	3.05	0.8405	0.251277	0.210358	0.889765
493	60	F	0.154902	-0.0791812	7.37	0.5	23.17	3.15	0.742183	0.24932	0.103062	0.797826
494	55	M	0.154902	0.0457575	7.95	1	23.56	3.08	0.678908	0.360163	0.290841	0.772587
495	46	F	-0.176091	-0.176091	7.56	0.25	22.56	3.37	0.39072	0.298867	0.246313	0.515852
496	64	F	0.30103	0.30103	7.51	0.75	23.32		0.941026	0.398452	0.08928	1.07269
497	59	F	0.39794	0.39794	7.24	1.75	21.67	2.74	0.561801	0.374993	0.076241	0.713913
498	48	F	0.823909	0	7.84	0.75	22.94	2.92	0.43267	0.247271	0.223796	0.501644
499	49	F	-0.176091	-0.176091	7.72	0.5	23.17	3.6	0.331875	0.255774	0.246058	0.446331
500	72	F	1.30103	1	8	2	23.22	2.22	0.392577	0.240687	0.222884	0.971901
501	49	F	0	-0.176091	7.59	0.5	23.02	3.29	0.337142	0.118378	0.110212	0.364203
502	56	F	0.09691	0.0457575	7.79	0.25	22.86	3.11	0.547384	0.164359	0.134089	0.582326
503	43	F	0	0	7.42	2	21.83	3.16	1.10749	0.703551	0.18946	1.35934
504	45	F	0.39794	0.221849	8	0.5	23.44	3.02	0.416436	0.228883	0.161753	0.503138
505	44	F	0.221849	0.09691	7.76	0.5	22.17	2.55	0.700954	0.261521	0.153861	0.757221
506	42	M	0	-0.0791812	7.49	0.5	22.93	3.6	0.335528	0.207745	0.186182	0.397506
507	45	M	0.0457575	-0.0791812	7.45	0.5	23.05	3.52	0.414321	0.278645	0.246413	0.503489
508	47	M	0.30103	0.154902	7.6	0.5	22.28	2.92	0.55539	0.331476	0.294746	0.654081
509	62	M	0.69897	0.30103	7.7	0.75	22.78	2.81	0.494916	0.121821	0.106759	0.512498
510	40	F	0.522879	0.09691	6.95	0.75	20.81	2.93	0.437527	0.2971	0.291969	0.542195
511	52	M	1.69897	0.221849	7.52	1.5	24.53	3.23	0.345384	0.265424	0.100638	0.470076
512	65	F	0.39794	0.154902	7.36	1.25	22.57	3.04	0.421564	0.316794	0.287039	0.566092
513	55	M	0.522879	0.221849	7.82	0.75	23.19	2.64	0.1712	0.119323	0.0911427	0.225465
514	56	F	1.04576	0.39794	7.72	0.5	23.11	3.02	0.727113	0.213761	0.181828	0.79274
515	55	M	0.69897	0	8.24	0.75	23.58	2.81	0.515106	0.312189	0.248457	0.610272
516	63	M	0.522879	0.39794	7.73	1.5	23.3		0.219523	0.41323	0.116923	0.504803
517	65	M	1	0.30103	8.06	1.75	23.09	1.99	1.22059	0.436133	-0.234782	1.32815
518	54	F	0.69897	0.09691	7.66	1.25	22.24	2.72	0.796589	0.268717	0.0110083	0.890955
519	44	F	0.09691	0	7.58	0.25	22.51	3.02	0.428156	0.349515	0.309034	0.557339
520	57	M	-0.176091	-0.176091	7.89	0.25	23.92	3.65	0.38887	0.274739	0.264604	0.485546
521	53	F	0.823909	0.30103	7.05	2	21.69	2.54	0.934517	0.184644	0.0544	0.99547
522	51	F	0.0457575	0.0457575	7.8	1	23.64	3.34	0.486934	0.141879	0.082552	0.517719
523	45	F	1.09691	0.39794	7.09	1.25	23.58	3.39	0.475354	0.254134	0.238556	0.543866
524	64	M	0.0457575	0	7.89	0.5	23.26		0.535812	0.292981	0.166395	0.639964
525	48	M	-0.176091	-0.176091	7.89	0.5	23.61	2.97	0.51065	0.0994001	0.038593	0.534224
526	49	M	0.154902	0	7.61	0.75	23.04	3.31	0.215301	0.193675	0.161293	0.299108
527	52	M	0.30103	0	7.7	0.25	22.61	2.74	0.663137	0.234596	0.177377	0.717124
528	64	M	0.522879	0.221849	7.34	1.5	22.07	3.37	1.24874	0.36978	0.029885	1.37498
529	46	M	0	0	7.68	0.5	23.13	3.23	0.361865	0.364472	0.290065	0.516767
530	78	M	1.09691	0.69897	8.16	0.75	24.18		1.33954	0.214109	0.0402193	1.36203
531	49	F	0	0	7.73	1.5	22.95	2.85	0.600165	0.288644	0.07227	0.696509
532	61	F	0.0457575	0.0457575	7.26	0.5	22.5	3.02	0.426907	0.341998	0.314517	0.552058
533	49	M	0.522879	-0.0791812	7.82	1	22.21	2.29	1.14118	0.609805	-0.236312	1.33997
534	55	M	0.30103	0.30103	7.58	0.75	22.59	3.1	0.5713	0.288471	0.241891	0.659371
535	70	M	0.69897	0.522879	7.89	2.75	23.01	2.45	0.5359	0.264459	0.23394	0.599439
536	48	F	-0.176091	-0.176091	7.31	0.5	21.75	2.95	0.642816	0.246991	0.240255	0.693972
537	55	F	0.30103	0.30103	7.55	0.5	22.75	3.06	0.473205	0.233608	0.193437	0.534148
538	62	M	0.39794	-0.0791812	7.06	1	21.94	3.02	0.472602	0.208388	0.183392	0.526171
539	62	M	0.522879	0.39794	7.78	1.25	23.22	3.03	0.541824	0.11577	0.0927747	0.563038
540	62	M	0.69897	0.09691	7.36	0.75	23.34		0.380612	0.144923	0.0337323	0.502656
541	65	F	1.22185	0.522879	7.42	1.25	21.65	2.5	0.659923	0.357902	0.246839	0.793466
542	51	M	-0.176091	-0.176091	8.31	0.25	24.54	3.34	0.34805	0.150461	0.147169	0.381062
543	50	F	0.0457575	0.0457575	7.71	2	23.63	3.47	0.320593	0.149767	0.113593	0.356314
544	46	F	-0.0791812	-0.0791812	7.62	0.25	22.65	3.03	0.422729	0.320121	0.239211	0.597274
545	67	F	0.69897	0.221849	7.81	1.5	23.88	3.04	0.58683	0.347109	0.271027	0.704911
546	45	F	-0.176091	-0.176091	7.74	0.75	23.62	3.49	0.306714	0.187715	0.160319	0.362324
547	56	F	1	-0.0791812	7.7	0.25	22.49	2.57	1.05744	0.538805	0.366718	1.2283
548	54	F	0.221849	-0.0791812	7.68	0.5	22.82	3.2	0.382754	0.149035	0.139732	0.412971
549	48	F	0.30103	0.0457575	7.77	1.75	21.92		1.44256	0.726936	0.0553923	1.66272
550	56	F	0.09691	-0.0791812	7.65	0.25	23.83	3.35	0.196519	0.172544	0.150549	0.269601
551	44	F	0.0457575	-0.0791812	7.99	1	21.9	2.43	0.54379	0.372842	0.36973	0.6624
552	57	M	1.09691	0.09691	7.65	0.75	22.88	2.88	0.472797	0.310923	0.236136	0.630125
553	43	M	0.09691	0.09691	8.05	0.5	23.74	2.84	0.390596	0.145556	0.112688	0.421082
554	63	M	0.09691	0.09691	7.85	0.25	23.49	2.83	0.444992	0.148276	0.105226	0.479269
555	68	M	0.30103	0.221849	7.83	0.75	23.31	2.83	0.455622	0.116949	0.0194135	0.484774
556	53	M	0.69897	-0.176091	7.5	0.5	22.8	3.54	0.51884	0.13589	0.107366	0.53929
557	55	M	0.154902	0.0457575	7.18	1	22.52	3.37	0.485705	0.167875	-0.0437105	0.629728
558	58	M	0.221849	0	7.26	1	23.7	3.27	0.476266	0.10856	0.0536617	0.500839
559	54	F	0.522879	0.09691	7.52	2.25	22.85	2.87	0.386368	0.157429	0.120809	0.421154
560	66	F	0.522879	0.522879	7.08	0.5	21.46	2.53	0.56565	0.359889	0.347518	0.679199
561	62	F	1.04576	0.30103	7.75	2.25	21.54	2.8	1.77355	0.540643	0.0785575	1.88667
562	58	F	0.69897	0.39794	6.93	0.75	21.25	2.47	0.836883	0.101549	0.0118347	0.86914
563	66	F	0.39794	0.30103	7.68	0.5	22.57	2.83	0.614291	0.25351	0.231407	0.667358
564	63	F	1	0.154902	7.26	0.5	21.82	2.62	0.302611	0.254341	0.243653	0.401694
565	45	F	0	-0.0791812	7.68	0.25	22.2	2.74	0.500537	0.205037	0.196318	0.543342
566	67	F	1.69897	0.69897	6.95	1	20.48	2.08	0.751444	0.49922	0.140222	1.03886
567	45	F	-0.0791812	-0.0791812	7.66	0.25	22.85	2.91	0.331073	0.240934	0.227843	0.412059
568	70	M	0.69897	0.39794	7.59	2	22.94	3.12	0.574846	0.213768	0.126569	0.622065
569	44	M	0.39794	0.30103	7.89	0.75	23.08	3.62	0.473245	0.218177	0.212629	0.521666
570	42	F	0	0	7.47	0.5	23.19	3.77	0.448339	0.30503	0.291288	0.544829
571	51	F	0.0457575	-0.176091	7.5	1	22.11	2.6	0.609027	0.501925	0.322791	0.828108
572	70	M	1.09691	0.823909	7.39	1.75	22.57		0.918403	0.322281	0.230602	0.999784
573	64	M	1.69897	1	7.91	0.75	23.28	2.22	0.639421	0.218794	0.112204	0.688843
574	74	M	0.823909	0.522879	7.71	1.25	23.89	3.41	0.456849	0.321504	0.278344	0.56368
575	44	F	0	-0.0791812	7.84	0.5	23.21	2.99	0.570622	0.0897744	0.0781823	0.579705
576	72	M	1	0.39794	7.14	2	22.25	2.81	0.673477	0.160823	-0.0972143	0.714453
577	72	F	0.823909	0.30103	7.24	1.5	21.92		1.01129	0.340544	0.219004	1.08538
578	66	M	0.823909	0.39794	7.78	1	23.14		0.564894	0.238299	0.209319	0.615795
579	72	M	1.09691	1	7.37	1.5	21.52		0.601931	0.344605	0.276932	0.698646
580	65	M	0.69897	0.30103	7.43	1	22.68	3.19	0.654706	0.301797	0.195342	0.758739
581	48	F	2	0.221849	7.71	1.25	26.47	3.63	0.353437	0.233144	0.225648	0.428856
582	48	M	0.154902	-0.0791812	7.66	1.25	22.88	3.23	0.456859	0.36339	0.343043	0.584702
583	54	M	0.823909	0.30103	7.74	0.75	23.6	3.02	0.59172	0.135655	0.100643	0.613484
584	53	F	0.154902	0.0457575	7.77	0.5	23.69	2.98	0.473975	0.13157	0.115625	0.49613
585	66	M	0.522879	0.30103	7.3	0.25	21.88	3.14	0.21354	0.363771	0.333414	0.43205
586	47	M	0.09691	-0.176091	7.61	1.25	23.01	2.92	0.726647	0.292694	0.209377	0.796433
587	52	M	0	-0.176091	8.1	0.25	24.1	3.28	0.314016	0.2015	0.198881	0.375602
588	54	F	-0.0791812	-0.0791812	7.16	0.75	21.88	3.19	0.576341	0.354693	0.335484	0.693413
589	65	M	1.22185	0.39794	7.13	1.75	22.89	3.14	0.46295	0.254274	0.22852	0.540094
590	44	M	-0.176091	-0.176091	7.81	0.5	23.67	2.98	0.199572	0.285073	0.236961	0.355153
591	73	M	1.52288	0.522879	7.16	0.75	21.84		0.835447	0.243958	0.15598	0.894799
592	54	M	0.69897	0.221849	7.55	0.25	22.64		0.383653	0.326978	0.258643	0.513391
593	70	F	1.30103	1	7.33	0.5	22.44	2.9	0.573464	0.326202	0.248856	0.703564
594	73	F	0.30103	0.221849	7.83	0.75	23.23	3.47	0.653487	0.273422	0.21932	0.71266
595	60	F	0.522879	0.39794	7.41	1.75	21.94	2.96	0.662359	0.3402	0.113006	0.791426
596	46	F	0	0	7.28	0.75	22.5	3.29	0.386674	0.342427	0.300227	0.525862
597	58	F	0.221849	0	7.94	0.25	24.07	3.4	0.5579	0.262404	0.20874	0.627566
598	53	F	0.221849	0.154902	7.76	0.5	22.44	2.87	0.307473	0.235537	0.212852	0.394067
599	62	M	0.221849	0.39794	8.06	1.25	23.41	2.58	0.508938	0.374795	0.206167	0.659221
600	74	F	0.0457575	0.0457575	7.95	0.5	23.7	2.62	0.637367	0.256781	0.227449	0.68983
601	51	F	-0.176091	-0.176091	7.65	0.25	22.89	3.12	0.348915	0.222027	0.205817	0.434792
602	62	F	0.69897	0.522879	7.76	0.75	23.17	3.17	0.458799	0.212536	0.185388	0.514055
603	50	F	0.0457575	-0.176091	7.76	0.5	22.75	2.91	0.365876	0.297023	0.250264	0.482137
604	49	F	0.0457575	-0.0791812	7.78	1.5	22.65	3.13	0.723444	0.346068	0.105778	0.842571
605	53	M	1	0.0457575	7.88	1.25	23.71		0.74284	0.352696	0.111771	0.869903
606	74	F	0.823909	0.522879	7.91	0.25	24.05		0.586989	0.240527	0.213315	0.63902
607	65	M	1	0.221849	7.6	1.5	22.81	3.36	0.657618	0.279124	0.215944	0.722082
608	62	M	1.22185	0.522879	7.86	2.5	24.2		1.18135	0.340015	0.0367445	1.26234
609	68	M	0.221849	0.154902	7.73	0.75	22.81	3	0.676985	0.424582	0.334906	0.810189
610	48	F	0.522879	0.39794	7.47	0.75	22.77	2.51	0.352301	0.316047	0.245805	0.499984
611	64	M	0	0	8.12	0.25	24.06	2.84	0.223461	0.112985	0.103905	0.26349
612	44	F	1	0.522879	7.75	1.75	21.37	3.18	0.290983	0.190044	0.187699	0.351968
613	64	F	0.0457575	0	7.91	0.25	24.25	3.14	0.369137	0.290983	0.220455	0.49805
614	76	M	1.09691	1	7.89	1.5	23.37	2.7	0.267453	0.256505	0.191948	0.402067
615	41	F	-0.0791812	-0.0791812	7.77	0.5	23.63	2.82	0.331152	0.178944	0.165002	0.37853
616	74	M	0.154902	0	7.58	0.5	23.52	2.99	0.403906	0.177348	0.163883	0.444457
617	43	F	0.221849	0	7.51	0.25	22.54	3.37	0.438359	0.395507	0.329311	0.67959
618	59	F	0	0	7.67	1	22.85	2.86	0.534795	0.151521	0.129459	0.567513
619	53	M	0.09691	0	7.77	0.75	24.18	3.47	0.416819	0.357885	0.263772	0.590792
620	52	M	0.69897	0.39794	8.27	1.75	24.82		0.811103	0.382065	0.060956	0.906915
621	60	F	0.522879	0.221849	7.08	1.5	21.66	2.4	0.814672	0.417858	0.376394	0.923603
622	47	M	0.30103	0.221849	7.93	0.75	24.25	3.13	0.581521	0.215367	0.182414	0.623022
623	44	M	-0.176091	-0.176091	7.65	0.75	23.54	3.42	0.378849	0.26179	0.228733	0.465532
624	64	M	0.823909	0.69897	8.52	1.25	25.44	3.47	0.547828	0.223948	0.205989	0.597706
625	47	F	0.69897	0.0457575	7.45	1.25	22.78	3.11	0.617045	0.173461	0.161232	0.643203
626	48	F	0.522879	0.0457575	7.47	1	22.8	3.07	0.62787	0.223313	0.184049	0.679739
627	72	M	1.09691	0.522879	7.69	1.25	23.31	2.53	0.313427	0.292201	0.142008	0.447958
628	72	M	1	0.69897	7.65	2.25	22.84	2.79	0.655139	0.216915	0.0290065	0.729482
629	45	M	0.69897	0.154902	7.29	0.75	23.07	3.5	0.423457	0.258862	0.254683	0.497364
630	45	M	0.221849	0.0457575	7.57	0.5	23.27	3.46	0.322559	0.210416	0.186986	0.388793
631	41	F	-0.176091	-0.176091	7.72	1	23.16	3.43	0.353263	0.165286	0.161454	0.392231
632	52	M	0.522879	0.221849	7.33	2.25	22.35	2.81	0.544699	0.259623	0.126992	0.608694
633	66	F	1.09691	0.39794	7.36	0.75	21		1.23078	0.622355	0.068999	1.44584
634	73	M	0.221849	0.221849	7.6	1.5	22.88	2.51	0.450784	0.0681125	0.039731	0.479551
635	45	F	0.823909	0.09691	8.51	0.75	22.84	2.71	0.632314	0.14369	0.0437677	0.65338
636	49	M	0	-0.0791812	7.6	1.5	23.17	3.51	0.564714	0.235942	0.216255	0.622681
637	62	M	0.823909	0.09691	7.84	0.25	23.09	2.84	0.407485	0.360168	0.289779	0.552993
638	58	F	1	0.69897	7.79	0.5	22.98	2.68	0.56426	0.201926	0.188819	0.602764
639	67	M	0.09691	0.0457575	7.13	1.75	22.38	3.34	0.787038	0.377628	0.153566	0.886984
640	47	F	-0.176091	-0.176091	8.05	0.25	23.8	3.4	0.163372	0.224182	0.223535	0.283514
641	48	F	-0.0791812	-0.0791812	7.65	0.25	23.67	3.75	0.341626	0.281424	0.24456	0.455968
642	58	F	0.09691	0.09691	7.42	1.5	22.37	2.89	0.997208	0.621644	0.134099	1.26314
643	46	M	-0.176091	-0.176091	7.65	0.75	23.12	3.19	0.586863	0.293422	0.254656	0.67389
644	67	F	1	0.522879	7.57	1.25	22.88	2.83	0.830175	0.347224	-0.039603	0.943246
645	45	F	0	0	7.65	1	22.71	3.23	0.545769	0.250558	0.23213	0.60241
646	61	F	1.52288	0.69897	7.09	3.25	21.91	2.56	0.886702	0.325004	0.08422	0.976147
647	53	M	0	0	7.88	0.75	23.4	3.2	0.216806	0.205124	0.19791	0.300027
648	45	F	-0.176091	-0.176091	7.68	1	23.18	3.18	0.714062	0.4026	0.306728	0.865776
649	43	F	-0.176091	-0.176091	8	0.25	24.38	3.73	0.441211	0.27814	0.250155	0.524123
650	64	F	0.0457575	0.0457575	7.32	0.5	21.99		0.906712	0.379513	0.0841895	1.01434
651	78	M	0.69897	0.39794	8.02	0.75	24.09		0.823462	0.258889	0.130346	0.885495
652	57	F	0.09691	-0.0791812	7.78	0.75	23.33	3.05	0.574869	0.133082	0.119011	0.595252
653	42	M	0.69897	0.30103	7.48	2.25	23.13	3.2	0.214175	0.14864	0.0530697	0.268093
654	53	M	1.09691	0.522879	8.41	1.75	27	3.41	0.552702	0.147603	0.123944	0.573352
655	45	F	-0.0791812	-0.0791812	7.44	0.5	22.07	3.09	0.327505	0.381799	0.30561	0.520838
656	46	F	0	0	8.21	0.75	23.99	2.85	0.485713	0.116895	0.00525	0.503064
657	55	F	0.221849	0.221849	7.43	0.25	21.79		0.35547	0.336099	0.330224	0.493322
AVERAGE	57.1735		0.404324	0.159667	7.67251	0.899163	23.0273	3.07167	0.538965	0.269064	0.188351	0.628552
STDEV	10.3385		0.428259	0.281177	0.294205	0.595021	0.842719	0.326955	0.235899	0.110422	0.095103	0.250331
